# Supplementary material for: REFRESH-daily: a short 10-item questionnaire for evaluating behavior change towards healthier and more environmentally sustainable diets
Source: Int J Behav Nutr Phys Act. 2026 Apr 1;23:56. doi: 10.1186/s12966-026-01901-4 (PMC13227659; doi:10.1186/s12966-026-01901-4)
Supplement: Supplementary file 1 — Supplementary Material 1 [file 12966_2026_1901_MOESM2_ESM.xlsx]

## Sheet: AF1. Flowchart
	Additional File 1. Flowchart of the study population

## Sheet: AF2. REFRESH-daily
Additional File 2. Screenshots of REFRESH-daily

## Sheet: AF3. REFRESH-daily_EN
Additional File 3. English version of the REFRESH-daily.
	Food group	Examples of individual products as provided to participantsa	Examples of a serving as provided to participatsa	Answer options
	Red and processed meat	RED MEAT: beef, pork, lamb, offals (liver, kidney, etc) PROCESSED MEAT: any type of cold cuts, cured ham, turkey or chicken cooked ham or breast, any type of sausages, burgers, etc.	1 beef steak as big as your palm, 3 pieces of pork loin 2 small sausages 3 slices of ham, 6 slices of choriza or salami	0 servings; 0.5 servings; 1 serving; 1.5 servings; 2 servings; 2.5 servings; 3 servings; 3.5 servings; 4 servings; 4.5 servings; 5 servings; more than 5 servings;
	White meat, fish and eggs	WHITE MEAT: chicken, turkey, rabbit FISH: fresh, frozen, canned, smoked fish and seafood, octopus, squid, etc EGGS: any preparation (hard-boiled, fried, omelette, etc.)	1 chicken breast as big as your palm, 1 medium-sized chicken thigh, a quarter of rabbit. 1 fillet of fish, 1 medium-sized dish of shrimps, 1 medium-sized can of canned fish 2 eggs	0 servings; 0.5 servings; 1 serving; 1.5 servings; 2 servings; 2.5 servings; 3 servings; 3.5 servings; 4 servings; 4.5 servings; 5 servings; more than 5 servings;
	Dairy products	Milk, yogurt, cheese It does not include sugary dairy desserts such as flan, custard, ice cream... (they should be reported as "ultra-processed"), nor plant-based beverages ("soy milk," "oat milk," etc.).	1 cup of milk 2 individual yogurts (100-125g), 1 Greek yogurt 2-3 slices of cheese, 2-3 processed cheese slices, 2 tablespoons of cream cheese, 4 tablespoons of grated cheese The milk in a latte counts as 1/2 serving.	0 servings; 0.5 servings; 1 serving; 1.5 servings; 2 servings; 2.5 servings; 3 servings; 3.5 servings; 4 servings; 4.5 servings; 5 servings; more than 5 servings;
	Legumes and legume-based derivatives	Legumes of any kind: chickpeas, lentils, beans, peas... Pasta or bread made from legumes: lentil macaroni, bread made with chickpea flour, etc. Soy or other legume derivatives: textured soy, textured pea, tofu, tempeh, Heura bites, etc. It does NOT include plant-based beverages made from soy or seitan.	1 dish of cooked pulses 1 piece of tofu as big as your palm 5 tablespoons of dry texturized soy protein	0 servings; 0.5 servings; 1 serving; 1.5 servings; 2 servings; 2.5 servings; 3 servings; 3.5 servings; 4 servings; 4.5 servings; 5 servings; more than 5 servings;
	Fruits and vegetables	FRUITS: any type, both fresh and frozen NOT INCLUDED: juices, fruit in syrup, jams, yogurt with fruits VEGETABLES: salads raw or cooked vegetables, fresh, canned or frozen vegetables, green peas, mushrooms, gazpacho, tomato sauce, etc NOT INCLUDED: potatoes or any other tubers	1 medium-sized piece of fruit (orange, apple, banana…) 2 small-sized pieces (mandarin, kiwi…) 1 small dish (strawberries, berries, grapes, figs…) 1 slice (cantaloupe, watermelon, pineapple…) 1 dish of mix salad, cooked vegetables or puree 1 big tomato, 2 carrots 1 glass of gazpacho	0 servings; 0.5 servings; 1 serving; 1.5 servings; 2 servings; 2.5 servings; 3 servings; 3.5 servings; 4 servings; 4.5 servings; 5 servings; more than 5 servings;
	Nuts and seeds	Of any type, but always toasted or natural: walnuts, almonds, peanuts, cashews, pistachou, pumpkin seeds, sunflower seeds, chia seeds… Nut/seed spreads without sugar: peanut butter, tahini… NOT INCLUDED: nuts and seeds that are fried, with sugar or chocolate coat, with added sugars, or dried fruits	1 handful of husked nuts and seeds 1 tablespoon of sugar free nut butters 1 tablespoon of chia seeds	0 servings; 0.5 servings; 1 serving; 1.5 servings; 2 servings; 2.5 servings; 3 servings; 3.5 servings; 4 servings; 4.5 servings; 5 servings; more than 5 servings;
	Sugary, salty and ultraprocessed foods *Foods highly processed, high in sugars, salt or fats*	Buscuits, bakery, pastry… both home-made and commercial Snack: crisps, candies… Sugary dairy desserts: custard, flam, ice-cream… Ready-to-Eat dishes: pizza, lasagna…	6 biscuits, 2 chocolate biscuits 1 muffin or croissant 1 medium-sized piece of cake 1 individual bag of crisps 1 individual piece of pizza or lasagna	0 servings; 0.5 servings; 1 serving; 1.5 servings; 2 servings; 2.5 servings; 3 servings; 3.5 servings; 4 servings; 4.5 servings; 5 servings; more than 5 servings;
	Soft drinks and others	Soft drinks (with or without sugar), juices (home-made and commercial), energy drinks, tonic drinks, sodas, etc.	1 can of soft drink 1 glass of juice	0 servings; 0.5 servings; 1 serving; 1.5 servings; 2 servings; 2.5 servings; 3 servings; 3.5 servings; 4 servings; 4.5 servings; 5 servings; more than 5 servings;
	Grains	What percentage of the total servings of cereals (such as bread, rice, pasta, etc.) consists of whole grains?	For instance, if you had 1 serving of white rice at lunch, 1 serving of white bread at snack, and 1 serving of whole wheat bread at dinner, the percentage of whole grains will be 1 (whole grain serving) / 3 (total servings) = 0.3 -> x100 = 33% -> 33 out of 100. Examples of one serving: 2 pieces of bread 4 fingers thick or a small roll, 1 regular bowl of rice/pasta.	Visual Scale: 0 = I have not consumed any whole grains; 100 = All the grains I consumed were whole grains. Option of: "I have not consumed any cereals today" is also available.
	Added fats	What percentage of the total added fats (such as oils, margarine, butter, etc.) consists of virgin (extra or not) olive oil?	For example, if you had 1 serving of butter at breakfast, 1 serving of extra virgin olive oil at lunch, and 1 serving of extra virgin olive oil at dinner, the percentage of extra virgin olive oil will be 2 (servings of extra virgin olive oil) / 3 (total servings: 1 butter + 2 extra virgin olive oil) = 0.66 -> x100 = 66% -> 66 out of 100. 1 serving = 1 tablespoon. If you eat out, you can assume th…	Visual scale: 0 = I have not consumed any virgin olive oil; 100 = All the fats I added were virgin olive oil. Option of: "I have not consumed any cereals today" is also available.
	a The consumption of grains and added fats was assessed to determine the percentage of whole grains and virgin olive oil. Consequently, the structure of these questions differed from those for other food groups

## Sheet: AF4. RR
Additional File 4. Relative risk for health outcomes associated with dietary risk factors
		Outcome	Risk factor	mean Relative Risk (RR)	Exposure uppera (g/day)	Exposure lowera (g/day)	ΔRRa per gram/day	TMREL rangea (g/day)	TMREL valuea (g/day)
		Colom and rectum cancer	Calcium	0.65	1.23	0.3	-0.752688	Female: 1.1-1.2 Male: 0.72-0-76	Female: 1.15 Male: 0.74
		Colom and rectum cancer	Fiber	0.8	26.5	4.25	-0.0179775	22-25	23.5
		Colom and rectum cancer	Milk	0.86	656.62	0	-0.000426426	Female: 500-610 Male:280-340	Female: 555 Male: 310
		Colom and rectum cancer	Whole grains	0.88	230.32	9.9	-0.00108883	160–210	185
		Colom and rectum cancer	Processed meat	1.09	38.51	0	0.00467411	0	0
		Colom and rectum cancer	Red meat	1.28	97.93	0	0.00571837	0	0
		Diabetes mellitus Type 2	Vegetables	0.73	382.77	44.9	-0.00159825	306–372	339
		Diabetes mellitus Type 2	Whole grains	0.79	250.71	2.25	-0.00169041	160–210	185
		Diabetes mellitus Type 2	Fiber	0.84	30.3	4.43	-0.0123695	22-25	23.5
		Diabetes mellitus Type 2	Fruit	0.9	329.73	12.4	-0.000630259	340-350	345
		Diabetes mellitus Type 2	Red meat	1.11	87.36	5.12	0.0026751	0	0
		Diabetes mellitus Type 2	Sugar-sweetened beverages	1.15	360.63	0	0.000831878	0	0
		Diabetes mellitus Type 2	Processed meat	1.22	51.17	0	0.00859879	0	0
		Ischemic heart disease	Seafood omega-3 fatty acids	0.76	1.73	0.025	-0.281525	470-660	565
		Ischemic heart disease	Whole grains	0.78	197.64	3.2	-0.00226291	160–210	185
		Ischemic heart disease	Nuts and seeds	0.79	23.49	0	-0.0178799	19–24	21.5
		Ischemic heart disease	Vegetables	0.8	376	23.75	-0.00113556	306–372	339
		Ischemic heart disease	Fiber	0.83	25.49	3.95	-0.0157846	22-25	23.5
		Ischemic heart disease	Fruit	0.84	451.4	22.6	-0.000746269	340-350	345
		Ischemic heart disease	Legumes	0.86	110.73	0	-0.00252867	100-110	105
		Ischemic heart disease	Omega-6 polyunasaturated fatty acids	0.9	15	2	-0.0153846	9-10%	0.095
		Ischemic heart disease	Sugar-sweetened beverages	1.01	410.84	0	4.86808e-05	0	0
		Ischemic heart disease	Processed meat	1.02	38.64	0	0.0010352	0	0
		Ischemic heart disease	Red meat	1.07	83.35	12.36	0.00197211	0	0
		Ischemic heart disease	Trans fatty acids	1.11	3	0.0032	0.0734116	0-1.1%	0.0055
		Ischemic stroke	Fruit	0.79	496.75	8.27	-0.00085981	340-350	345
		Ischemic stroke	Vegetables	0.8	338.22	10.95	-0.00122223	306–372	339
		Ischemic stroke	Whole grains	0.88	229.61	5.1	-0.00106899	160–210	185
		Ischemic stroke	Fiber	0.92	22.21	3.95	-0.00876232	22-25	23.5
		Ischemic stroke	Red meat	1.09	101.59	31.31	0.00256118	0	0
		a For omega-6 and trans fatty acids, the value represents % of total energy/day

## Sheet: ST3. Env indicators
	Supplementary table 3. Overview of indicators (end- and midpoint) used in this study, as reported in ReCiPe 2016 v1.1. methodology
	a) Overview of the endpoint categories, indicators and characterization factors						b) Overview of the midpoint categories and related impact indicators							c) Overview of the impact categories that are covered in the ReCiPe2016 v1.1. methodology and their relation to the areas of protection
	Area of protection	Endpoint	Characterization factor	Unit			Impact category	Indicator	Unit	Characterization factor	Unit
	human health	damage to human health	disability- adjusted loss of life years	year			Climate change	Infra-red radiative forcing increase	W´yr/m2	global warming potential	kg CO2 to air
	natural environment	damage to ecosystem quality	time- integrated species loss	species x yr			Ozone depletion	stratospheric ozone decrease	ppt´yr	ozone depletion potential	kg CFC-11 to air
	resource scarcity	damage to resource availability	surplus cost	Dollar			Ionizing radiation	absorbed dose increase	man´Sv	ionizing radiation potential	kBq Co-60 to air
							Fine particulate matter formation	PM2.5 population intake increase	kg	particulate matter formation potential	kg PM2.5 to air
							Photochemical oxidant formation: ecosystem quality	tropospheric ozone increase (AOT40)	ppb.yr	Photo- chemical oxidant formation potential: ecosystems	kg NOx to air
							Photochemical oxidant formation: human health	tropospheric ozone population intake increase (M6M)	kg	Photo- chemical oxidant formation potential: humans	kg NOx to air
							Terrestrial acidification	proton increase in natural soils	yr´m2´mo l/l	terrestrial acidification potential	kg SO2 to air
							Freshwater eutrophication	phosphorus increase in fresh water	yr´m3	freshwater eutrophication potential	kg P to fresh water
							Marine euthrophication	dissolved inorganic nitrogen increase in marine water	yr.kgO2/kgN	marine eutrophication potential	Kg N to marine water
							Human toxicity: cancer	risk increase of cancer disease incidence	-	human toxicity potential	kg 1,4- DCB to urban air
							Human toxicity: non-cancer	risk increase of non- cancer disease incidence	-	human toxicity potential	kg 1,4- DCB to urban air
							Terrestrial ecotoxicity	hazard- weighted increase in natural soils	yr´m2	terrestrial ecotoxicity potential	kg 1,4- DCB to industrial soil
							Freshwater ecotoxicity	hazard- weighted increase in fresh waters	yr´m3	freshwater ecotoxicity potential	kg 1,4- DCB to fresh water
							Marine ecotoxicity	hazard- weighted increase in marine water	yr´m3	marine ecotoxicity potential	kg 1,4- DCB to marine water
							Land use	occupation and time- integrated transformation	yr´m2	agricultural land occupation potential	m2´yr annual crop land
							Water consumption	increase of water consumed	m3	water consumption potential	m3 water consumed
							Mineral resource scarcity	ore grade decrease	kg	surplus ore potential	kg Cu
							Fossil resource scarcity	upper heating value	MJ	fossil fuel potential	kg oil

## Sheet: AF5. Accept
Additional File 5. Questionnaire to assess the acceptability and usability of REFRESH-daily
	Dimension	Question	Answer format
	Friendliness of the app-based questionnaire	I find it easy to use the app to complete the brief nutrition questionnaire I answer in the evening.	Likert scale (1 = strongly disagree; 10 = strongly agree)
	Clarity and adequacy of information provided	The brief questionnaire I answer in the evening provides enough information to accurately classify the foods I have eaten.	Likert scale (1 = strongly disagree; 10 = strongly agree)
	Simplicity of responding	Answering the brief questionnaire I receive in the evening is simple.	Likert scale (1 = strongly disagree; 10 = strongly agree)
	Time burden	The time required to answer the questions in the brief questionnaire I receive in the evening is appropriate.	Likert scale (1 = strongly disagree; 10 = strongly agree)
	Overall ability of the tool to capture daily diet	I believe that the brief questionnaire I receive in the evening provides a good understanding of my diet.	Likert scale (1 = strongly disagree; 10 = strongly agree)

## Sheet: AF6. Cronbach´s alpha
	Additional File 6. Internal consistency of the items conforming REFRESH-daily
			Cronbach´s alpha
		Item	REFRESH-daily	Sensitivity analysis
		Red and Processed meat	0.63	0.64
		Meat, eggs and fish	0.72	0.72
		Dairy products	0.72	0.73
		Legumes	0.66	0.67
		Fruits and vegetables	0.68	0.69
		Nuts and seeds	0.72	0.73
		Foods high in sugar, salt and ultraprocessed food	0.68	0.69
		Sodas, juices, energy drinks	0.71	0.72
		Whole grains	0.67	0.68
		Added fats	0.71	0.71
		Test scale	0.71	0.72
		Sensitivity analysis implied categorizing whole grains and added fats items in four categories (1: 0-24%; 2: 25-49%; 3: 50-74%; 4: ≥75%)

## Sheet: AF7. Bland-Altman_cat
	Additional File 7. Bland-Altman plots assessing the relative validity of REFRESH-daily (total score), using 7-day food diaries as the reference method, assessing the consumption of whole grains and virgin olive oil in categories (n = 106 participants).
				a) REFRESH-daily score
		b) Whole grains							c) Virgin olive oil
